# Supplementary material for: Ligand Installation to Polymeric Micelles for Pediatric Brain Tumor Targeting
Source: Polymers (Basel). 2023 Apr 6;15(7):1808. doi: 10.3390/polym15071808 (PMC10097392; doi:10.3390/polym15071808)
Supplement: Supplementary file 1 [file polymers-15-01808-s001.zip]

Archive with 1 entries (1 files):
- polymers-2304596-supplementary.pdf
